# Supplementary material for: Linagliptin Ameliorates Hepatic Steatosis via Non-Canonical Mechanisms in Mice Treated with a Dual Inhibitor of Insulin Receptor and IGF-1 Receptor
Source: Int J Mol Sci. 2020 Oct 22;21(21):7815. doi: 10.3390/ijms21217815 (PMC7672621; doi:10.3390/ijms21217815)
Supplement: Supplementary file 1 [file ijms-21-07815-s001.zip]

Archive with 2 entries (2 files):
- Supplemenatry Material.pdf
- Uncropped gel.pdf
